# Supplementary material for: Zhezhoulinyphia gen. nov. (Araneae, Linyphiidae) from Yunnan, China
Source: Zookeys. 2019 Jul 9;862:43–60. doi: 10.3897/zookeys.862.31406 (PMC6635383; doi:10.3897/zookeys.862.31406)
Supplement: XML Treatment for Zhezhoulinyphia [file zookeys.862.31406-treatment1.xml]

<!DOCTYPE tp:taxon-treatment
  PUBLIC "-//TaxonX//DTD Taxonomic Treatment Publishing DTD v0 20100105//EN" "tax-treatment-NSO.dtd">
<tp:taxon-treatment xmlns:tp="http://www.plazi.org/taxpub"><tp:treatment-meta><kwd-group><label>Taxon classification</label><kwd><named-content xmlns:xlink="http://www.w3.org/1999/xlink" content-type="kingdom">Animalia</named-content></kwd><kwd><named-content xmlns:xlink="http://www.w3.org/1999/xlink" content-type="order">Araneae</named-content></kwd><kwd><named-content xmlns:xlink="http://www.w3.org/1999/xlink" content-type="family">Linyphiidae</named-content></kwd></kwd-group><mixed-citation publication-type="journal"><person-group><name><surname>Irfan</surname><given-names>Muhammad</given-names></name><name><surname>Zhou</surname><given-names>Gu-chun</given-names></name><name><surname>Peng</surname><given-names>Xian-jin</given-names></name></person-group><article-title><italic><tp:taxon-name><tp:taxon-name-part taxon-name-part-type="genus" reg="Zhezhoulinyphia">Zhezhoulinyphia</tp:taxon-name-part></tp:taxon-name></italic> gen. nov. (<tp:taxon-name><tp:taxon-name-part taxon-name-part-type="order">Araneae</tp:taxon-name-part></tp:taxon-name>, <tp:taxon-name><tp:taxon-name-part taxon-name-part-type="family">Linyphiidae</tp:taxon-name-part></tp:taxon-name>) from Yunnan, China</article-title><source>Zookeys</source><day>09</day><month>7</month><year>2019</year><volume>862</volume><fpage>43</fpage><lpage>60</lpage><pub-id pub-id-type="doi">10.3897/zookeys.862.31406</pub-id></mixed-citation></tp:treatment-meta><tp:nomenclature><tp:taxon-name>
              <tp:taxon-name-part taxon-name-part-type="genus" reg="Zhezhoulinyphia">Zhezhoulinyphia</tp:taxon-name-part>
              <object-id xmlns:xlink="http://www.w3.org/1999/xlink" content-type="zoobank" xlink:type="simple">http://zoobank.org/1250FBD2-CA7E-4C9A-93C3-39C8A27A8F0E</object-id>
            </tp:taxon-name><tp:taxon-status xmlns:xlink="http://www.w3.org/1999/xlink" xlink:type="simple">gen. nov.</tp:taxon-status></tp:nomenclature><tp:treatment-sec sec-type="type species" id="SECID0EHLAC"><title>Type species.</title><p><italic><tp:taxon-name><tp:taxon-name-part taxon-name-part-type="genus" reg="Zhezhoulinyphia">Zhezhoulinyphia</tp:taxon-name-part><tp:taxon-name-part taxon-name-part-type="species" reg="denticulata">denticulata</tp:taxon-name-part></tp:taxon-name></italic> sp. nov.</p></tp:treatment-sec><tp:treatment-sec sec-type="etymology" id="SECID0EYLAC"><title>Etymology.</title><p>The species name comes from the Chinese word “褶皱(Zhezhou)” meaning “wrinkle” and referring to parmula with wrinkles in epigyne. Gender feminine.</p></tp:treatment-sec><tp:treatment-sec sec-type="diagnosis" id="SECID0E4LAC"><title>Diagnosis.</title><p><italic><tp:taxon-name><tp:taxon-name-part taxon-name-part-type="genus" reg="Zhezhoulinyphia">Zhezhoulinyphia</tp:taxon-name-part></tp:taxon-name></italic> gen. nov. resembles <italic><tp:taxon-name><tp:taxon-name-part taxon-name-part-type="genus" reg="Diplostyla">Diplostyla</tp:taxon-name-part></tp:taxon-name></italic> Emerton, 1882, <italic><tp:taxon-name><tp:taxon-name-part taxon-name-part-type="genus" reg="Kaestneria">Kaestneria</tp:taxon-name-part></tp:taxon-name></italic> Wiehle, 1956, <italic><tp:taxon-name><tp:taxon-name-part taxon-name-part-type="genus" reg="Laetesia">Laetesia</tp:taxon-name-part></tp:taxon-name></italic> Simon, 1908 and <italic><tp:taxon-name><tp:taxon-name-part taxon-name-part-type="genus" reg="Laperousea">Laperousea</tp:taxon-name-part></tp:taxon-name></italic> Dalmas, 1917 in: Epigyne with parmula originating from posterior margin of posterior median plate with a socket ventrally (Fig. <xref ref-type="fig" rid="F7">7A–D</xref>; <xref ref-type="bibr" rid="B7">Ivie 1969</xref>, figs 105–108; van <xref ref-type="bibr" rid="B3">Helsdingen 1972</xref>, fig. 8; <xref ref-type="bibr" rid="B6">Irfan and Peng 2018</xref>, figs 5C, D, 6C, D;). Distal margin of radix semicircular with teeth as in <italic><tp:taxon-name><tp:taxon-name-part taxon-name-part-type="genus" reg="Laetesia">Laetesia</tp:taxon-name-part></tp:taxon-name></italic> and <italic><tp:taxon-name><tp:taxon-name-part taxon-name-part-type="genus" reg="Laperousea">Laperousea</tp:taxon-name-part></tp:taxon-name></italic> (Figs <xref ref-type="fig" rid="F4">4A, B</xref>, <xref ref-type="fig" rid="F5">5C–E</xref>, <xref ref-type="fig" rid="F6">6A, B</xref>; <xref ref-type="bibr" rid="B11">Millidge 1988</xref>, figs 145–146). It can be distinguished by the following characters: the embolus and embolic membrane arise from the dorsal side of the distal margin of radix (Figs <xref ref-type="fig" rid="F4">4A, B, D</xref>, <xref ref-type="fig" rid="F5">5C–E</xref>, <xref ref-type="fig" rid="F6">6A, B</xref>), whereas this arises from the lateral (inner) side of the embolic plate in <italic><tp:taxon-name><tp:taxon-name-part taxon-name-part-type="genus" reg="Kaestneria">Kaestneria</tp:taxon-name-part></tp:taxon-name></italic> and <italic><tp:taxon-name><tp:taxon-name-part taxon-name-part-type="genus" reg="Laetesia">Laetesia</tp:taxon-name-part></tp:taxon-name></italic> (<xref ref-type="bibr" rid="B11">Millidge 1988</xref>, figs 145, 149; <xref ref-type="bibr" rid="B18">Zhao and Li 2014</xref>, figs 47B, 49B) and in <italic><tp:taxon-name><tp:taxon-name-part taxon-name-part-type="genus" reg="Diplostyla">Diplostyla</tp:taxon-name-part><tp:taxon-name-part taxon-name-part-type="species" reg="concolor">concolor</tp:taxon-name-part></tp:taxon-name></italic> embolus arises near base of cymbium and extends parallel along with full length of cymbium (<xref ref-type="bibr" rid="B7">Ivie 1969</xref>, figs 107, 108); distal suprategular apophysis proximally broad with teeth, distal part strongly curved into inverse U-shaped, and almost touching distal margin of paracymbium (Figs <xref ref-type="fig" rid="F4">4A, B, D</xref>, <xref ref-type="fig" rid="F5">5G</xref>, <xref ref-type="fig" rid="F6">6A, B</xref>), whereas it is protruding upward with a notch in <italic><tp:taxon-name><tp:taxon-name-part taxon-name-part-type="genus" reg="Laetesia">Laetesia</tp:taxon-name-part></tp:taxon-name></italic> (<xref ref-type="bibr" rid="B11">Millidge 1988</xref>, fig. 146); without a notch in <italic><tp:taxon-name><tp:taxon-name-part taxon-name-part-type="genus" reg="Kaestneria">Kaestneria</tp:taxon-name-part></tp:taxon-name></italic> (<xref ref-type="bibr" rid="B13">Tao et al. 1995</xref>, figs 77–78) and <italic><tp:taxon-name><tp:taxon-name-part taxon-name-part-type="genus" reg="Diplostyla">Diplostyla</tp:taxon-name-part><tp:taxon-name-part taxon-name-part-type="species" reg="concolor">concolor</tp:taxon-name-part></tp:taxon-name></italic> (Ivie, 1969, fig. 108); parmula extending towards anterior margin first then folding backward, distal part with transverse wrinkles (Figs <xref ref-type="fig" rid="F7">7A–D</xref>, <xref ref-type="fig" rid="F9">9A–D</xref>, <xref ref-type="fig" rid="F10">10A, B</xref>), whereas parmula not folded and without transverse wrinkles both in <italic><tp:taxon-name><tp:taxon-name-part taxon-name-part-type="genus" reg="Kaestneria">Kaestneria</tp:taxon-name-part></tp:taxon-name></italic> and <italic><tp:taxon-name><tp:taxon-name-part taxon-name-part-type="genus" reg="Laetesia">Laetesia</tp:taxon-name-part></tp:taxon-name></italic> (<xref ref-type="bibr" rid="B11">Millidge 1988</xref>, figs 145, 149; <xref ref-type="bibr" rid="B18">Zhao and Li 2014</xref>, figs 47B, 49B) and in <italic><tp:taxon-name><tp:taxon-name-part taxon-name-part-type="genus" reg="Diplostyla">Diplostyla</tp:taxon-name-part><tp:taxon-name-part taxon-name-part-type="species" reg="concolor">concolor</tp:taxon-name-part></tp:taxon-name></italic>, epigyne parmula reduced, invisible in ventral view, ventral plate with very long and slender scape (Ivie, 1969, figs 105, 106).</p></tp:treatment-sec><tp:treatment-sec sec-type="description" id="SECID0EADAE"><title>Description.</title><p>Large sized, 4.0–5.5. Male cephalic region strongly elevated, ocular area with spines, extending forward. <abbrev xmlns:xlink="http://www.w3.org/1999/xlink" xlink:title="anterior eyes row" id="ABBRID0EGDAE" xlink:type="simple">AER</abbrev> procurved, <abbrev xmlns:xlink="http://www.w3.org/1999/xlink" xlink:title="posterior eyes row" id="ABBRID0EKDAE" xlink:type="simple">PER</abbrev> slightly recurved. Chaetotaxy: 2–2–2–2. TmI 0.9–1.3, TmIV 0.5–0.75. Leg formula I–II–IV–III. Legs yellow without obvious patterns.</p><p>Male Palp: Femur almost equal to the collective length of patella and cymbium (Fig. <xref ref-type="fig" rid="F5">5A, B</xref>). Patella shorter than tibia, dorsally with a long spine (Figs <xref ref-type="fig" rid="F5">5A, B</xref>, <xref ref-type="fig" rid="F6">6A, B</xref>). Tibia with three retrolateral and a dorsal trichobothria (Figs <xref ref-type="fig" rid="F4">4A, B</xref>, <xref ref-type="fig" rid="F5">5G</xref>, <xref ref-type="fig" rid="F6">6A, B</xref>). Cymbium conical flask-shaped, with a cymbial retrolateral lobe (Figs <xref ref-type="fig" rid="F4">4B</xref>, <xref ref-type="fig" rid="F5">5B, G</xref>, <xref ref-type="fig" rid="F6">6B</xref>). Paracymbium large, distal arm broad with round tip (Figs <xref ref-type="fig" rid="F4">4B</xref>, <xref ref-type="fig" rid="F5">5F</xref>, <xref ref-type="fig" rid="F6">6B</xref>). Distal suprategular apophysis sclerotized, proximal end broad with teeth, strongly curved distally (Figs <xref ref-type="fig" rid="F4">4A–C</xref>, <xref ref-type="fig" rid="F5">5G</xref>, <xref ref-type="fig" rid="F6">6A, B</xref>). Radix long, proximal end with finger-shaped dorsal lobe of embolic plate; distal margin semicircular with teeth and a radical apophysis. Embolus and embolic membrane arise from dorsal side of distal semicircular serrated margin of radix (Figs <xref ref-type="fig" rid="F4">4A–C</xref>, <xref ref-type="fig" rid="F5">5C–E</xref>, <xref ref-type="fig" rid="F6">6A</xref>).</p><p>Epigyne (Figs <xref ref-type="fig" rid="F1">1A–D</xref>, <xref ref-type="fig" rid="F2">2A–C</xref>, <xref ref-type="fig" rid="F7">7A–D</xref>, <xref ref-type="fig" rid="F9">9A–D</xref>, <xref ref-type="fig" rid="F10">10A, B</xref>): Anterior wall of epigyne (<abbrev xmlns:xlink="http://www.w3.org/1999/xlink" xlink:title="anterior wall of epigyne" id="ABBRID0EOGAE" xlink:type="simple">AE</abbrev>) longer than wide, posterior margin with a big outgrowth; copulatory openings present inside atrium; parmula long, extending towards anterior margin first then folding backward, distal part with transverse wrinkles (number of wrinkles varies among different species), distal tip with a socket posteriorly. Vulva: posterior median plate cordiform; copulatory ducts long, arch-shaped; spermathecae U- or L-shaped, present mesally on posterior median plate; fertilization ducts long, extending mesally.</p></tp:treatment-sec><tp:treatment-sec sec-type="distribution" id="SECID0ESGAE"><title>Distribution.</title><p>Yunnan, Tibet (China) (Fig. <xref ref-type="fig" rid="F12">12</xref>).</p><!--PageBreak --></tp:treatment-sec><tp:treatment-sec><!--Section generated to contain objects referenced in tp:taxon-treatment.--><fig id="F7" position="float" orientation="portrait"><label>Figure 7.</label><caption><p><italic><tp:taxon-name><tp:taxon-name-part taxon-name-part-type="genus" reg="Zhezhoulinyphia">Zhezhoulinyphia</tp:taxon-name-part><tp:taxon-name-part taxon-name-part-type="species" reg="denticulata">denticulata</tp:taxon-name-part></tp:taxon-name></italic> sp. nov., female (one of paratype, Tang–05–02) <bold>A</bold> epigyne, ventral view (before dissected from the body) <bold>B</bold> ditto, lateral view <bold>C</bold> ditto, ventral view (after dissected from the body) <bold>D</bold> Vulva, dorsal view. Scale bars: 0.2 mm (<bold>A–D</bold>).</p></caption><graphic xmlns:xlink="http://www.w3.org/1999/xlink" xlink:href="zookeys-862-043-g007.jpg" position="float" orientation="portrait" xlink:type="simple" id="oo_315573.jpg"/></fig><fig id="F4" position="float" orientation="portrait"><label>Figure 4.</label><caption><p><italic><tp:taxon-name><tp:taxon-name-part taxon-name-part-type="genus" reg="Zhezhoulinyphia">Zhezhoulinyphia</tp:taxon-name-part><tp:taxon-name-part taxon-name-part-type="species" reg="denticulata">denticulata</tp:taxon-name-part></tp:taxon-name></italic> sp. nov., male holotype, left palp <bold>A</bold> prolateral view <bold>B</bold> retrolateral view <bold>C</bold> dorsal view <bold>D</bold> ventral view. Scale bars: 0.3 mm (<bold>A–D</bold>).</p></caption><graphic xmlns:xlink="http://www.w3.org/1999/xlink" xlink:href="zookeys-862-043-g004.jpg" position="float" orientation="portrait" xlink:type="simple" id="oo_315570.jpg"/></fig><fig id="F5" position="float" orientation="portrait"><label>Figure 5.</label><caption><p><italic><tp:taxon-name><tp:taxon-name-part taxon-name-part-type="genus" reg="Zhezhoulinyphia">Zhezhoulinyphia</tp:taxon-name-part><tp:taxon-name-part taxon-name-part-type="species" reg="denticulata">denticulata</tp:taxon-name-part></tp:taxon-name></italic> sp. nov. <bold>A, B</bold> male holotype, left palp (Tang-05-02) <bold>C–G</bold> one of paratype male, left palp (00-QD).</p></caption><graphic xmlns:xlink="http://www.w3.org/1999/xlink" xlink:href="zookeys-862-043-g005.jpg" position="float" orientation="portrait" xlink:type="simple" id="oo_315571.jpg"/></fig><fig id="F6" position="float" orientation="portrait"><label>Figure 6.</label><caption><p><italic><tp:taxon-name><tp:taxon-name-part taxon-name-part-type="genus" reg="Zhezhoulinyphia">Zhezhoulinyphia</tp:taxon-name-part><tp:taxon-name-part taxon-name-part-type="species" reg="denticulata">denticulata</tp:taxon-name-part></tp:taxon-name></italic> sp. nov., male holotype, left palp <bold>A</bold> prolateral view <bold>B</bold> retrolateral view. Scale bars: 0.3 mm (<bold>A–B</bold>).</p></caption><graphic xmlns:xlink="http://www.w3.org/1999/xlink" xlink:href="zookeys-862-043-g006.jpg" position="float" orientation="portrait" xlink:type="simple" id="oo_315572.jpg"/></fig><fig id="F9" position="float" orientation="portrait"><label>Figure 9.</label><caption><p><italic><tp:taxon-name><tp:taxon-name-part taxon-name-part-type="genus" reg="Zhezhoulinyphia">Zhezhoulinyphia</tp:taxon-name-part><tp:taxon-name-part taxon-name-part-type="species" reg="denticulata">denticulata</tp:taxon-name-part></tp:taxon-name></italic> sp. nov., female (one of paratype, Tang–05–08) <bold>A</bold> epigyne, ventral view (before dissected from the body) <bold>B</bold> ditto, lateral view <bold>C</bold> ditto, ventral view (after dissected from the body) <bold>D</bold> vulva, dorsal view. Scale bars: 0.1 mm (<bold>A–D</bold>).</p></caption><graphic xmlns:xlink="http://www.w3.org/1999/xlink" xlink:href="zookeys-862-043-g009.jpg" position="float" orientation="portrait" xlink:type="simple" id="oo_315575.jpg"/></fig><fig id="F10" position="float" orientation="portrait"><label>Figure 10.</label><caption><p><italic><tp:taxon-name><tp:taxon-name-part taxon-name-part-type="genus" reg="Zhezhoulinyphia">Zhezhoulinyphia</tp:taxon-name-part><tp:taxon-name-part taxon-name-part-type="species" reg="denticulata">denticulata</tp:taxon-name-part></tp:taxon-name></italic> sp. nov., female (one of paratype, Tang–05–08) <bold>A</bold> epigyne, ventral view <bold>B</bold> ditto, lateral view <bold>C</bold> vulva, dorsal view. Scale bars: 0.1 mm (<bold>A–D</bold>).</p></caption><graphic xmlns:xlink="http://www.w3.org/1999/xlink" xlink:href="zookeys-862-043-g010.jpg" position="float" orientation="portrait" xlink:type="simple" id="oo_315576.jpg"/></fig><fig id="F1" position="float" orientation="portrait"><label>Figure 1.</label><caption><p><italic><tp:taxon-name><tp:taxon-name-part taxon-name-part-type="genus" reg="Zhezhoulinyphia">Zhezhoulinyphia</tp:taxon-name-part><tp:taxon-name-part taxon-name-part-type="species" reg="caperata">caperata</tp:taxon-name-part></tp:taxon-name></italic> sp. nov., female holotype <bold>A</bold> epigyne, ventral view (before dissected from the body) <bold>B</bold> ditto, lateral view <bold>C</bold> ditto, ventral view (after dissected from the body) <bold>D</bold> vulva, dorsal view. Scale bars: 0.2 mm (<bold>A–D</bold>).</p></caption><graphic xmlns:xlink="http://www.w3.org/1999/xlink" xlink:href="zookeys-862-043-g001.jpg" position="float" orientation="portrait" xlink:type="simple" id="oo_315567.jpg"/></fig><fig id="F2" position="float" orientation="portrait"><label>Figure 2.</label><caption><p><italic><tp:taxon-name><tp:taxon-name-part taxon-name-part-type="genus" reg="Zhezhoulinyphia">Zhezhoulinyphia</tp:taxon-name-part><tp:taxon-name-part taxon-name-part-type="species" reg="caperata">caperata</tp:taxon-name-part></tp:taxon-name></italic> sp. nov., female holotype <bold>A</bold> epigyne, ventral view <bold>B</bold> ditto, lateral view <bold>C</bold> vulva, dorsal view. Scale bars: 0.2 mm (<bold>A–C</bold>).</p></caption><graphic xmlns:xlink="http://www.w3.org/1999/xlink" xlink:href="zookeys-862-043-g002.jpg" position="float" orientation="portrait" xlink:type="simple" id="oo_315568.jpg"/></fig><fig id="F12" position="float" orientation="portrait"><label>Figure 12.</label><caption><p>Distribution of <italic><tp:taxon-name><tp:taxon-name-part taxon-name-part-type="genus" reg="Zhezhoulinyphia">Zhezhoulinyphia</tp:taxon-name-part><tp:taxon-name-part taxon-name-part-type="species" reg="caperata">caperata</tp:taxon-name-part></tp:taxon-name></italic> sp. nov. (triangle) <italic><tp:taxon-name><tp:taxon-name-part taxon-name-part-type="genus" reg="Zhezhoulinyphia">Zhezhoulinyphia</tp:taxon-name-part><tp:taxon-name-part taxon-name-part-type="species" reg="denticulata">denticulata</tp:taxon-name-part></tp:taxon-name></italic> sp. nov. (cross).</p></caption><graphic xmlns:xlink="http://www.w3.org/1999/xlink" xlink:href="zookeys-862-043-g012.jpg" position="float" orientation="portrait" xlink:type="simple" id="oo_315578.jpg"/></fig></tp:treatment-sec><ref-list><ref id="B7"><mixed-citation xmlns:xlink="http://www.w3.org/1999/xlink" xlink:type="simple"><person-group><name name-style="western"><surname>Ivie</surname><given-names>W</given-names></name></person-group> (<year>1969</year>) <article-title>North American spiders of the genus <italic><tp:taxon-name><tp:taxon-name-part taxon-name-part-type="genus">Bathyphantes</tp:taxon-name-part></tp:taxon-name></italic> (<tp:taxon-name><tp:taxon-name-part taxon-name-part-type="order">Araneae</tp:taxon-name-part></tp:taxon-name>, <tp:taxon-name><tp:taxon-name-part taxon-name-part-type="family">Linyphiidae</tp:taxon-name-part></tp:taxon-name>).</article-title><source>American Museum Novitates</source><volume>2364</volume>: <fpage>1</fpage>–<lpage>70</lpage>.</mixed-citation></ref><ref id="B3"><mixed-citation xmlns:xlink="http://www.w3.org/1999/xlink" xlink:type="simple"><person-group><name name-style="western"><surname>Helsdingen</surname><given-names>PJ van</given-names></name></person-group> (<year>1972</year>) <article-title>An account of money spiders from down under (<tp:taxon-name><tp:taxon-name-part taxon-name-part-type="order">Araneida</tp:taxon-name-part></tp:taxon-name>, <tp:taxon-name><tp:taxon-name-part taxon-name-part-type="family">Linyphiidae</tp:taxon-name-part></tp:taxon-name>).</article-title><source>Zoologische Mededelingen</source><volume>47</volume>: <fpage>369</fpage>–<lpage>390</lpage>.</mixed-citation></ref><ref id="B6"><mixed-citation xmlns:xlink="http://www.w3.org/1999/xlink" xlink:type="simple"><person-group><name name-style="western"><surname>Irfan</surname><given-names>M</given-names></name><name name-style="western"><surname>Peng</surname><given-names>XJ</given-names></name></person-group> (<year>2018</year>) <article-title>Three new species of <tp:taxon-name><tp:taxon-name-part taxon-name-part-type="family">Linyphiidae</tp:taxon-name-part></tp:taxon-name> (<tp:taxon-name><tp:taxon-name-part taxon-name-part-type="class">Arachnida</tp:taxon-name-part></tp:taxon-name>: <tp:taxon-name><tp:taxon-name-part taxon-name-part-type="order">Araneae</tp:taxon-name-part></tp:taxon-name>) from Yunnan, China.</article-title><source>Oriental Insects</source><volume>52</volume>(<issue>3</issue>): <fpage>229</fpage>–<lpage>244</lpage>. <ext-link xlink:type="simple" ext-link-type="doi" xlink:href="10.1080/00305316.2017.1398115">https://doi.org/10.1080/00305316.2017.1398115</ext-link></mixed-citation></ref><ref id="B11"><mixed-citation xmlns:xlink="http://www.w3.org/1999/xlink" xlink:type="simple"><person-group><name name-style="western"><surname>Millidge</surname><given-names>AF</given-names></name></person-group> (<year>1988</year>) <article-title>The spiders of New Zealand: Part VI. Family <tp:taxon-name><tp:taxon-name-part taxon-name-part-type="family">Linyphiidae</tp:taxon-name-part></tp:taxon-name>.</article-title><source>Otago Museum Bulletin</source><volume>6</volume>: <fpage>35</fpage>–<lpage>67</lpage>.</mixed-citation></ref><ref id="B18"><mixed-citation xmlns:xlink="http://www.w3.org/1999/xlink" xlink:type="simple"><person-group><name name-style="western"><surname>Zhao</surname><given-names>QY</given-names></name><name name-style="western"><surname>Li</surname><given-names>SQ</given-names></name></person-group> (<year>2014</year>) <article-title>A survey of linyphiid spiders from Xishuangbanna, Yunnan Province, China (<tp:taxon-name><tp:taxon-name-part taxon-name-part-type="order">Araneae</tp:taxon-name-part></tp:taxon-name>, <tp:taxon-name><tp:taxon-name-part taxon-name-part-type="family">Linyphiidae</tp:taxon-name-part></tp:taxon-name>).</article-title><source>ZooKeys</source><volume>460</volume>: <fpage>1</fpage>–<lpage>181</lpage>. <ext-link xlink:type="simple" ext-link-type="doi" xlink:href="10.3897/zookeys.460.7799">https://doi.org/10.3897/zookeys.460.7799</ext-link></mixed-citation></ref><ref id="B13"><mixed-citation xmlns:xlink="http://www.w3.org/1999/xlink" xlink:type="simple"><person-group><name name-style="western"><surname>Tao</surname><given-names>Y</given-names></name><name name-style="western"><surname>Li</surname><given-names>SQ</given-names></name><name name-style="western"><surname>Zhu</surname><given-names>CD</given-names></name></person-group> (<year>1995</year>) <article-title>Linyphiid spiders of Changbai Mountains, China (<tp:taxon-name><tp:taxon-name-part taxon-name-part-type="order">Araneae</tp:taxon-name-part></tp:taxon-name>: <tp:taxon-name><tp:taxon-name-part taxon-name-part-type="family">Linyphiidae</tp:taxon-name-part></tp:taxon-name>: <tp:taxon-name><tp:taxon-name-part taxon-name-part-type="subfamily">Linyphiinae</tp:taxon-name-part></tp:taxon-name>).</article-title><source>Beiträge zur Araneologie</source><volume>4</volume>(<issue>1994</issue>): <fpage>241</fpage>–<lpage>288</lpage>.</mixed-citation></ref></ref-list></tp:taxon-treatment>
