# Supplementary material for: Zhezhoulinyphia gen. nov. (Araneae, Linyphiidae) from Yunnan, China
Source: Zookeys. 2019 Jul 9;862:43–60. doi: 10.3897/zookeys.862.31406 (PMC6635383; doi:10.3897/zookeys.862.31406)
Supplement: XML Treatment for Zhezhoulinyphia caperata [file zookeys.862.31406-treatment2.xml]

<!DOCTYPE tp:taxon-treatment
  PUBLIC "-//TaxonX//DTD Taxonomic Treatment Publishing DTD v0 20100105//EN" "tax-treatment-NSO.dtd">
<tp:taxon-treatment xmlns:tp="http://www.plazi.org/taxpub"><tp:treatment-meta><kwd-group><label>Taxon classification</label><kwd><named-content xmlns:xlink="http://www.w3.org/1999/xlink" content-type="kingdom">Animalia</named-content></kwd><kwd><named-content xmlns:xlink="http://www.w3.org/1999/xlink" content-type="order">Araneae</named-content></kwd><kwd><named-content xmlns:xlink="http://www.w3.org/1999/xlink" content-type="family">Linyphiidae</named-content></kwd></kwd-group><mixed-citation publication-type="journal"><person-group><name><surname>Irfan</surname><given-names>Muhammad</given-names></name><name><surname>Zhou</surname><given-names>Gu-chun</given-names></name><name><surname>Peng</surname><given-names>Xian-jin</given-names></name></person-group><article-title><italic><tp:taxon-name><tp:taxon-name-part taxon-name-part-type="genus" reg="Zhezhoulinyphia">Zhezhoulinyphia</tp:taxon-name-part></tp:taxon-name></italic> gen. nov. (<tp:taxon-name><tp:taxon-name-part taxon-name-part-type="order">Araneae</tp:taxon-name-part></tp:taxon-name>, <tp:taxon-name><tp:taxon-name-part taxon-name-part-type="family">Linyphiidae</tp:taxon-name-part></tp:taxon-name>) from Yunnan, China</article-title><source>Zookeys</source><day>09</day><month>7</month><year>2019</year><volume>862</volume><fpage>43</fpage><lpage>60</lpage><pub-id pub-id-type="doi">10.3897/zookeys.862.31406</pub-id></mixed-citation></tp:treatment-meta><tp:nomenclature><tp:taxon-name>
              <tp:taxon-name-part taxon-name-part-type="genus" reg="Zhezhoulinyphia">Zhezhoulinyphia</tp:taxon-name-part>
              <tp:taxon-name-part taxon-name-part-type="species" reg="caperata">caperata</tp:taxon-name-part>
              <object-id xmlns:xlink="http://www.w3.org/1999/xlink" content-type="zoobank" xlink:type="simple">http://zoobank.org/4C3946E0-30E2-48F4-B560-0B7BCF6D7704</object-id>
            </tp:taxon-name><tp:taxon-status xmlns:xlink="http://www.w3.org/1999/xlink" xlink:type="simple">sp. nov.</tp:taxon-status><xref ref-type="fig" rid="F1">Figs 1</xref><xref ref-type="fig" rid="F2">, 2</xref><xref ref-type="fig" rid="F3">, 3</xref><xref ref-type="fig" rid="F12">, 12</xref></tp:nomenclature><tp:treatment-sec sec-type="Types" id="SECID0EVIAE"><title>Types.</title><p>Holotype female, <bold>China, Yunnan Province</bold>: Gongshan County, Bingzhongluo Township, Chukuai，<named-content xmlns:xlink="http://www.w3.org/1999/xlink" content-type="dwc:verbatimCoordinates" xlink:type="simple"><named-content content-type="geo-json" specific-use="{&#34;type&#34;:&#34;Point&#34;,&#34;coordinates&#34;:[98.473890,27.979280]}" id="NCID0EAJAE" xlink:type="simple">27.97928°N, 98.47389°E</named-content></named-content>，alt. 3725 m, 19 August 2006, Peng Hu (Hu060819). Paratypes: 2 females, Gongshan County, Dulongjiang Township, Maku, <named-content xmlns:xlink="http://www.w3.org/1999/xlink" content-type="dwc:verbatimCoordinates" xlink:type="simple"><named-content content-type="geo-json" specific-use="{&#34;type&#34;:&#34;Point&#34;,&#34;coordinates&#34;:[98.296600,27.686110]}" id="NCID0EIJAE" xlink:type="simple">27.68611°N, 98.29660°E</named-content></named-content>, alt. 2097 m, 2 September 2006, Peng Hu (Hu060902).</p></tp:treatment-sec><tp:treatment-sec sec-type="etymology" id="SECID0ENJAE"><title>Etymology.</title><p>The species name comes from the Latin adjective “<italic>caperatus</italic>”, meaning “wrinkled” and referring to parmula with wrinkles in epigyne.</p></tp:treatment-sec><tp:treatment-sec sec-type="diagnosis" id="SECID0EVJAE"><title>Diagnosis.</title><p><italic><tp:taxon-name><tp:taxon-name-part taxon-name-part-type="genus" reg="Zhezhoulinyphia">Zhezhoulinyphia</tp:taxon-name-part><tp:taxon-name-part taxon-name-part-type="species" reg="caperata">caperata</tp:taxon-name-part></tp:taxon-name></italic> sp. nov. can be distinguished from <italic><tp:taxon-name><tp:taxon-name-part taxon-name-part-type="genus" reg="Zhezhoulinyphia">Z.</tp:taxon-name-part><tp:taxon-name-part taxon-name-part-type="species" reg="denticulata">denticulata</tp:taxon-name-part></tp:taxon-name></italic> sp. nov. by having the anterior wall of epigyne wider than long, posterior margin without distinct outgrowth (Figs <xref ref-type="fig" rid="F1">1A–C</xref>, <xref ref-type="fig" rid="F2">2A, B</xref>), whereas it is longer than wide, with a big outgrowth in <italic><tp:taxon-name><tp:taxon-name-part taxon-name-part-type="genus" reg="Zhezhoulinyphia">Z.</tp:taxon-name-part><tp:taxon-name-part taxon-name-part-type="species" reg="denticulata">denticulata</tp:taxon-name-part></tp:taxon-name></italic> sp. nov. (Figs <xref ref-type="fig" rid="F7">7A–D</xref>, <xref ref-type="fig" rid="F9">9A–D</xref>, <xref ref-type="fig" rid="F10">10A–C</xref>). Parmula with three transverse wrinkles in new species (Figs <xref ref-type="fig" rid="F1">1A–C</xref>, <xref ref-type="fig" rid="F2">2A, B</xref>), whereas there are seven to twelve in <italic><tp:taxon-name><tp:taxon-name-part taxon-name-part-type="genus" reg="Zhezhoulinyphia">Z.</tp:taxon-name-part><tp:taxon-name-part taxon-name-part-type="species" reg="denticulata">denticulata</tp:taxon-name-part></tp:taxon-name></italic> sp. nov. (Figs <xref ref-type="fig" rid="F7">7A–D</xref>, <xref ref-type="fig" rid="F9">9A–D</xref>, <xref ref-type="fig" rid="F10">10A–C</xref>).</p><fig id="F1" position="float" orientation="portrait"><label>Figure 1.</label><caption><p><italic><tp:taxon-name><tp:taxon-name-part taxon-name-part-type="genus" reg="Zhezhoulinyphia">Zhezhoulinyphia</tp:taxon-name-part><tp:taxon-name-part taxon-name-part-type="species" reg="caperata">caperata</tp:taxon-name-part></tp:taxon-name></italic> sp. nov., female holotype <bold>A</bold> epigyne, ventral view (before dissected from the body) <bold>B</bold> ditto, lateral view <bold>C</bold> ditto, ventral view (after dissected from the body) <bold>D</bold> vulva, dorsal view. Scale bars: 0.2 mm (<bold>A–D</bold>).</p></caption><graphic xmlns:xlink="http://www.w3.org/1999/xlink" xlink:href="zookeys-862-043-g001.jpg" position="float" orientation="portrait" xlink:type="simple" id="oo_315567.jpg"/></fig><fig id="F2" position="float" orientation="portrait"><label>Figure 2.</label><caption><p><italic><tp:taxon-name><tp:taxon-name-part taxon-name-part-type="genus" reg="Zhezhoulinyphia">Zhezhoulinyphia</tp:taxon-name-part><tp:taxon-name-part taxon-name-part-type="species" reg="caperata">caperata</tp:taxon-name-part></tp:taxon-name></italic> sp. nov., female holotype <bold>A</bold> epigyne, ventral view <bold>B</bold> ditto, lateral view <bold>C</bold> vulva, dorsal view. Scale bars: 0.2 mm (<bold>A–C</bold>).</p></caption><graphic xmlns:xlink="http://www.w3.org/1999/xlink" xlink:href="zookeys-862-043-g002.jpg" position="float" orientation="portrait" xlink:type="simple" id="oo_315568.jpg"/></fig></tp:treatment-sec><tp:treatment-sec sec-type="description" id="SECID0EROAE"><title>Description.</title><p>Female (holotype): Total length: 5.35. Carapace 1.97 long, 1.54 wide, yellow to reddish, cephalic region slightly elevated with spine like hairs (Fig. <xref ref-type="fig" rid="F3">3A, B</xref>), fovea, cervical and radial grooves distinct (Fig. <xref ref-type="fig" rid="F3">3A</xref>); Clypeus 0.48 high. Sternum longer than wide, light yellow, provided with spine-like hairs; labium wider than long; maxillae long, distal end broader, with hairs (Fig. <xref ref-type="fig" rid="F3">3B</xref>). Chelicerae with 6 promarginal and 3 retromarginal teeth. <abbrev xmlns:xlink="http://www.w3.org/1999/xlink" xlink:title="anterior eyes row" id="ABBRID0EDPAE" xlink:type="simple">AER</abbrev> recurved, <abbrev xmlns:xlink="http://www.w3.org/1999/xlink" xlink:title="posterior eyes row" id="ABBRID0EHPAE" xlink:type="simple">PER</abbrev> straight, slightly wider (Fig. <xref ref-type="fig" rid="F3">3A</xref>). Eye sizes and interdistances: <abbrev xmlns:xlink="http://www.w3.org/1999/xlink" xlink:title="anterior median eyes" id="ABBRID0EPPAE" xlink:type="simple">AME</abbrev>, 0.11; <abbrev xmlns:xlink="http://www.w3.org/1999/xlink" xlink:title="anterior lateral eyes" id="ABBRID0ETPAE" xlink:type="simple">ALE</abbrev>, 0.16; <abbrev xmlns:xlink="http://www.w3.org/1999/xlink" xlink:title="posterior median eyes" id="ABBRID0EXPAE" xlink:type="simple">PME</abbrev>, 0.13; <abbrev xmlns:xlink="http://www.w3.org/1999/xlink" xlink:title="posterior lateral eyes" id="ABBRID0E2PAE" xlink:type="simple">PLE</abbrev>, 0.14; <abbrev xmlns:xlink="http://www.w3.org/1999/xlink" xlink:title="anterior median eyes" id="ABBRID0E6PAE" xlink:type="simple">AME</abbrev>-<abbrev xmlns:xlink="http://www.w3.org/1999/xlink" xlink:title="anterior median eyes" id="ABBRID0EDQAE" xlink:type="simple">AME</abbrev>, 0.06; <abbrev xmlns:xlink="http://www.w3.org/1999/xlink" xlink:title="posterior median eyes" id="ABBRID0EHQAE" xlink:type="simple">PME</abbrev>-<abbrev xmlns:xlink="http://www.w3.org/1999/xlink" xlink:title="posterior median eyes" id="ABBRID0ELQAE" xlink:type="simple">PME</abbrev>, 0.10; <abbrev xmlns:xlink="http://www.w3.org/1999/xlink" xlink:title="anterior median eyes" id="ABBRID0EPQAE" xlink:type="simple">AME</abbrev>-<abbrev xmlns:xlink="http://www.w3.org/1999/xlink" xlink:title="anterior lateral eyes" id="ABBRID0ETQAE" xlink:type="simple">ALE</abbrev>, 0.09; <abbrev xmlns:xlink="http://www.w3.org/1999/xlink" xlink:title="posterior median eyes" id="ABBRID0EXQAE" xlink:type="simple">PME</abbrev>-<abbrev xmlns:xlink="http://www.w3.org/1999/xlink" xlink:title="posterior lateral eyes" id="ABBRID0E2QAE" xlink:type="simple">PLE</abbrev>, 0.13; <abbrev xmlns:xlink="http://www.w3.org/1999/xlink" xlink:title="anterior median eyes" id="ABBRID0E6QAE" xlink:type="simple">AME</abbrev>-<abbrev xmlns:xlink="http://www.w3.org/1999/xlink" xlink:title="posterior median eyes" id="ABBRID0EDRAE" xlink:type="simple">PME</abbrev>, 0.15; <abbrev xmlns:xlink="http://www.w3.org/1999/xlink" xlink:title="anterior lateral eyes" id="ABBRID0EHRAE" xlink:type="simple">ALE</abbrev>-<abbrev xmlns:xlink="http://www.w3.org/1999/xlink" xlink:title="anterior lateral eyes" id="ABBRID0ELRAE" xlink:type="simple">ALE</abbrev>, 0.66; <abbrev xmlns:xlink="http://www.w3.org/1999/xlink" xlink:title="posterior lateral eyes" id="ABBRID0EPRAE" xlink:type="simple">PLE</abbrev>-<abbrev xmlns:xlink="http://www.w3.org/1999/xlink" xlink:title="posterior lateral eyes" id="ABBRID0ETRAE" xlink:type="simple">PLE</abbrev>, 0.71; <abbrev xmlns:xlink="http://www.w3.org/1999/xlink" xlink:title="anterior lateral eyes" id="ABBRID0EXRAE" xlink:type="simple">ALE</abbrev>-<abbrev xmlns:xlink="http://www.w3.org/1999/xlink" xlink:title="posterior lateral eyes" id="ABBRID0E2RAE" xlink:type="simple">PLE</abbrev> contiguous. Length of legs: I, 9.55 (2.68, 2.97, 2.62, 1.28); II, 8.65 (2.49, 2.68, 2.33, 1.15); III, 6.03 (1.83, 1.81, 1.56, 0.83); IV, 7.40 (2.21, 2.27, 1.99, 0.93). Leg formula I–II–IV–III. TmI, 1.02 and TmIV, 0.68. Tibial dorsal spine formula: 2–2–2–2. Abdomen 3.38 long, 2.25 wide, oval, grey, mid-dorsally with a black pattern with irregular white patches extending laterally, ventral side pale with irregular white patches (Fig. <xref ref-type="fig" rid="F3">3A, B</xref>). Epigyne (Figs <xref ref-type="fig" rid="F1">1A–C</xref>, <xref ref-type="fig" rid="F2">2A, B</xref>): Anterior wall of epigyne (<abbrev xmlns:xlink="http://www.w3.org/1999/xlink" xlink:title="anterior wall of epigyne" id="ABBRID0ELSAE" xlink:type="simple">AE</abbrev>) wider than long, with wave-like margin posteriorly; copulatory openings present inside atrium; parmula long, extending towards anterior margin first then folding backward, distal part with 3 transverse wrinkles, distal tip with a socket posteriorly. Vulva: posterior median plate broad and cordiform. Copulatory ducts long, arch-shaped; spermathecae L-shaped, present mesally on posterior median plate; fertilization ducts long and extending mesally.</p><fig id="F3" position="float" orientation="portrait"><label>Figure 3.</label><caption><p><italic><tp:taxon-name><tp:taxon-name-part taxon-name-part-type="genus" reg="Zhezhoulinyphia">Zhezhoulinyphia</tp:taxon-name-part><tp:taxon-name-part taxon-name-part-type="species" reg="caperata">caperata</tp:taxon-name-part></tp:taxon-name></italic> sp. nov., habitus of female holotype <bold>A</bold> dorsal view <bold>B</bold> ventral view. Scale bars: 0.5 mm (<bold>A–B</bold>).</p></caption><graphic xmlns:xlink="http://www.w3.org/1999/xlink" xlink:href="zookeys-862-043-g003.jpg" position="float" orientation="portrait" xlink:type="simple" id="oo_315569.jpg"/></fig></tp:treatment-sec><tp:treatment-sec sec-type="Male" id="SECID0ENTAE"><title>Male.</title><p>Unknown.</p></tp:treatment-sec><tp:treatment-sec sec-type="distribution" id="SECID0ESTAE"><title>Distribution.</title><p>China (Yunnan) (Fig. <xref ref-type="fig" rid="F12">12</xref>).</p><!--PageBreak --></tp:treatment-sec><tp:treatment-sec><!--Section generated to contain objects referenced in tp:taxon-treatment.--><fig id="F12" position="float" orientation="portrait"><label>Figure 12.</label><caption><p>Distribution of <italic><tp:taxon-name><tp:taxon-name-part taxon-name-part-type="genus" reg="Zhezhoulinyphia">Zhezhoulinyphia</tp:taxon-name-part><tp:taxon-name-part taxon-name-part-type="species" reg="caperata">caperata</tp:taxon-name-part></tp:taxon-name></italic> sp. nov. (triangle) <italic><tp:taxon-name><tp:taxon-name-part taxon-name-part-type="genus" reg="Zhezhoulinyphia">Zhezhoulinyphia</tp:taxon-name-part><tp:taxon-name-part taxon-name-part-type="species" reg="denticulata">denticulata</tp:taxon-name-part></tp:taxon-name></italic> sp. nov. (cross).</p></caption><graphic xmlns:xlink="http://www.w3.org/1999/xlink" xlink:href="zookeys-862-043-g012.jpg" position="float" orientation="portrait" xlink:type="simple" id="oo_315578.jpg"/></fig><fig id="F7" position="float" orientation="portrait"><label>Figure 7.</label><caption><p><italic><tp:taxon-name><tp:taxon-name-part taxon-name-part-type="genus" reg="Zhezhoulinyphia">Zhezhoulinyphia</tp:taxon-name-part><tp:taxon-name-part taxon-name-part-type="species" reg="denticulata">denticulata</tp:taxon-name-part></tp:taxon-name></italic> sp. nov., female (one of paratype, Tang–05–02) <bold>A</bold> epigyne, ventral view (before dissected from the body) <bold>B</bold> ditto, lateral view <bold>C</bold> ditto, ventral view (after dissected from the body) <bold>D</bold> Vulva, dorsal view. Scale bars: 0.2 mm (<bold>A–D</bold>).</p></caption><graphic xmlns:xlink="http://www.w3.org/1999/xlink" xlink:href="zookeys-862-043-g007.jpg" position="float" orientation="portrait" xlink:type="simple" id="oo_315573.jpg"/></fig><fig id="F9" position="float" orientation="portrait"><label>Figure 9.</label><caption><p><italic><tp:taxon-name><tp:taxon-name-part taxon-name-part-type="genus" reg="Zhezhoulinyphia">Zhezhoulinyphia</tp:taxon-name-part><tp:taxon-name-part taxon-name-part-type="species" reg="denticulata">denticulata</tp:taxon-name-part></tp:taxon-name></italic> sp. nov., female (one of paratype, Tang–05–08) <bold>A</bold> epigyne, ventral view (before dissected from the body) <bold>B</bold> ditto, lateral view <bold>C</bold> ditto, ventral view (after dissected from the body) <bold>D</bold> vulva, dorsal view. Scale bars: 0.1 mm (<bold>A–D</bold>).</p></caption><graphic xmlns:xlink="http://www.w3.org/1999/xlink" xlink:href="zookeys-862-043-g009.jpg" position="float" orientation="portrait" xlink:type="simple" id="oo_315575.jpg"/></fig><fig id="F10" position="float" orientation="portrait"><label>Figure 10.</label><caption><p><italic><tp:taxon-name><tp:taxon-name-part taxon-name-part-type="genus" reg="Zhezhoulinyphia">Zhezhoulinyphia</tp:taxon-name-part><tp:taxon-name-part taxon-name-part-type="species" reg="denticulata">denticulata</tp:taxon-name-part></tp:taxon-name></italic> sp. nov., female (one of paratype, Tang–05–08) <bold>A</bold> epigyne, ventral view <bold>B</bold> ditto, lateral view <bold>C</bold> vulva, dorsal view. Scale bars: 0.1 mm (<bold>A–D</bold>).</p></caption><graphic xmlns:xlink="http://www.w3.org/1999/xlink" xlink:href="zookeys-862-043-g010.jpg" position="float" orientation="portrait" xlink:type="simple" id="oo_315576.jpg"/></fig></tp:treatment-sec></tp:taxon-treatment>
