# Supplementary material for: Zhezhoulinyphia gen. nov. (Araneae, Linyphiidae) from Yunnan, China
Source: Zookeys. 2019 Jul 9;862:43–60. doi: 10.3897/zookeys.862.31406 (PMC6635383; doi:10.3897/zookeys.862.31406)
Supplement: XML Treatment for Zhezhoulinyphia denticulata [file zookeys.862.31406-treatment3.xml]

<!DOCTYPE tp:taxon-treatment
  PUBLIC "-//TaxonX//DTD Taxonomic Treatment Publishing DTD v0 20100105//EN" "tax-treatment-NSO.dtd">
<tp:taxon-treatment xmlns:tp="http://www.plazi.org/taxpub"><tp:treatment-meta><kwd-group><label>Taxon classification</label><kwd><named-content xmlns:xlink="http://www.w3.org/1999/xlink" content-type="kingdom">Animalia</named-content></kwd><kwd><named-content xmlns:xlink="http://www.w3.org/1999/xlink" content-type="order">Araneae</named-content></kwd><kwd><named-content xmlns:xlink="http://www.w3.org/1999/xlink" content-type="family">Linyphiidae</named-content></kwd></kwd-group><mixed-citation publication-type="journal"><person-group><name><surname>Irfan</surname><given-names>Muhammad</given-names></name><name><surname>Zhou</surname><given-names>Gu-chun</given-names></name><name><surname>Peng</surname><given-names>Xian-jin</given-names></name></person-group><article-title><italic><tp:taxon-name><tp:taxon-name-part taxon-name-part-type="genus" reg="Zhezhoulinyphia">Zhezhoulinyphia</tp:taxon-name-part></tp:taxon-name></italic> gen. nov. (<tp:taxon-name><tp:taxon-name-part taxon-name-part-type="order">Araneae</tp:taxon-name-part></tp:taxon-name>, <tp:taxon-name><tp:taxon-name-part taxon-name-part-type="family">Linyphiidae</tp:taxon-name-part></tp:taxon-name>) from Yunnan, China</article-title><source>Zookeys</source><day>09</day><month>7</month><year>2019</year><volume>862</volume><fpage>43</fpage><lpage>60</lpage><pub-id pub-id-type="doi">10.3897/zookeys.862.31406</pub-id></mixed-citation></tp:treatment-meta><tp:nomenclature><tp:taxon-name>
              <tp:taxon-name-part taxon-name-part-type="genus" reg="Zhezhoulinyphia">Zhezhoulinyphia</tp:taxon-name-part>
              <tp:taxon-name-part taxon-name-part-type="species" reg="denticulata">denticulata</tp:taxon-name-part>
              <object-id xmlns:xlink="http://www.w3.org/1999/xlink" content-type="zoobank" xlink:type="simple">http://zoobank.org/CC3698D0-721A-4DB3-88F8-7CCB156FA036</object-id>
            </tp:taxon-name><tp:taxon-status xmlns:xlink="http://www.w3.org/1999/xlink" xlink:type="simple">sp. nov.</tp:taxon-status><xref ref-type="fig" rid="F4">Figs 4</xref><xref ref-type="fig" rid="F5">, 5</xref><xref ref-type="fig" rid="F6">, 6</xref><xref ref-type="fig" rid="F7">, 7</xref><xref ref-type="fig" rid="F8">, 8</xref><xref ref-type="fig" rid="F9">, 9</xref><xref ref-type="fig" rid="F10">, 10</xref><xref ref-type="fig" rid="F11">, 11</xref><xref ref-type="fig" rid="F12">, 12</xref><!--PageBreak --><!--PageBreak --></tp:nomenclature><tp:treatment-sec sec-type="Types" id="SECID0ELWAE"><title>Types.</title><p>Holotype male, <bold>China, Yunnan</bold>: Fugong County, Lishadi Township, Shibali, <named-content xmlns:xlink="http://www.w3.org/1999/xlink" content-type="dwc:verbatimCoordinates" xlink:type="simple"><named-content content-type="geo-json" specific-use="{&#34;type&#34;:&#34;Point&#34;,&#34;coordinates&#34;:[98.779800,27.105200]}" id="NCID0EWWAE" xlink:type="simple">27.10520°N, 98.77980°E</named-content></named-content>, alt. 2530 m, 10 August 2005, Guo Tang (Tang–05–02). Paratypes: 2 males 2 females, same data as holotype (Tang–05–02); 2 females, Fugong County, Pihe Township, Yueliangtian Village, <named-content xmlns:xlink="http://www.w3.org/1999/xlink" content-type="dwc:verbatimCoordinates" xlink:type="simple"><named-content content-type="geo-json" specific-use="{&#34;type&#34;:&#34;Point&#34;,&#34;coordinates&#34;:[98.908840,26.567840]}" id="NCID0E5WAE" xlink:type="simple">26.56784°N, 98.90884°E</named-content></named-content>, alt. 1520 m, 24 August 2005, Guo Tang (Tang–05–08); 6 males 1 female, Baoshan City, Nankang Yakou (National 320 Road), <named-content xmlns:xlink="http://www.w3.org/1999/xlink" content-type="dwc:verbatimCoordinates" xlink:type="simple"><named-content content-type="geo-json" specific-use="{&#34;type&#34;:&#34;Point&#34;,&#34;coordinates&#34;:[98.460540,24.437170]}" id="NCID0EFXAE" xlink:type="simple">24.43717°N, 98.46054°E</named-content></named-content>, alt. 2186 m, 30 October 2003, Guo Tang (Tang031030); 1 female, Gongshan County, Qiqi Dongshaofang, <named-content xmlns:xlink="http://www.w3.org/1999/xlink" content-type="dwc:verbatimCoordinates" xlink:type="simple"><named-content content-type="geo-json" specific-use="{&#34;type&#34;:&#34;Point&#34;,&#34;coordinates&#34;:[98.485140,27.695210]}" id="NCID0ENXAE" xlink:type="simple">27.69521°N, 98.48514°E</named-content></named-content>, alt. 3208 m, 29 September 2007, Xian-jin Peng (20071001); 1 female, Gongshan County, Qiqi Dongshaofang, <named-content xmlns:xlink="http://www.w3.org/1999/xlink" content-type="dwc:verbatimCoordinates" xlink:type="simple"><named-content content-type="geo-json" specific-use="{&#34;type&#34;:&#34;Point&#34;,&#34;coordinates&#34;:[98.485140,27.695210]}" id="NCID0EVXAE" xlink:type="simple">27.69521°N, 98.48514°E</named-content></named-content>, alt. 3208 m, 29 September 2007, Xian-jin Peng (20070929); 1 female, Gongshan County, Cikai Township, Dabadi troops place north bank of Pula river, <named-content xmlns:xlink="http://www.w3.org/1999/xlink" content-type="dwc:verbatimCoordinates" xlink:type="simple"><named-content content-type="geo-json" specific-use="{&#34;type&#34;:&#34;Point&#34;,&#34;coordinates&#34;:[98.516670,27.783330]}" id="NCID0E4XAE" xlink:type="simple">27.78333°N, 98.51667°E</named-content></named-content>, alt. 3030 m, 28 September 2002, Heng-mei Yan (Yan020928); 6 males 1 female, Nujiang Prefecture, Nujiang State Nature Reserve, No.12 bridge Camp area, 16.3 air km W of Gongshan, <named-content xmlns:xlink="http://www.w3.org/1999/xlink" content-type="dwc:verbatimCoordinates" xlink:type="simple"><named-content content-type="geo-json" specific-use="{&#34;type&#34;:&#34;Point&#34;,&#34;coordinates&#34;:[98.502440,27.715030]}" id="NCID0EFYAE" xlink:type="simple">27.71503°N, 98.50244°E</named-content></named-content>, alt. 2775 m, 15–19 July 2000, Heng-mei Yan, D. H. Kavanaugh, Charles Griswold, Hong-bin Liang, Darrell Ubick and Da-zhi Dong (00–QD).</p></tp:treatment-sec><tp:treatment-sec sec-type="etymology" id="SECID0EKYAE"><title>Etymology.</title><p>The species name comes from the Latin adjective “<italic>denticulus</italic>”, meaning “teeth” and referring to the distal suprategular apophysis (<abbrev xmlns:xlink="http://www.w3.org/1999/xlink" xlink:title="distal suprategular apophysis" id="ABBRID0ESYAE" xlink:type="simple">DSA</abbrev>) with teeth in male palp.</p></tp:treatment-sec><tp:treatment-sec sec-type="diagnosis" id="SECID0EWYAE"><title>Diagnosis.</title><p><italic><tp:taxon-name><tp:taxon-name-part taxon-name-part-type="genus" reg="Zhezhoulinyphia">Zhezhoulinyphia</tp:taxon-name-part><tp:taxon-name-part taxon-name-part-type="species" reg="denticulata">denticulata</tp:taxon-name-part></tp:taxon-name></italic> sp. nov. can be distinguished from <italic><tp:taxon-name><tp:taxon-name-part taxon-name-part-type="genus" reg="Zhezhoulinyphia">Z.</tp:taxon-name-part><tp:taxon-name-part taxon-name-part-type="species" reg="caperata">caperata</tp:taxon-name-part></tp:taxon-name></italic> sp. nov. by having the anterior wall of epigyne longer than wide, with a big outgrowth (Figs <xref ref-type="fig" rid="F1">1A–C</xref>, <xref ref-type="fig" rid="F2">2A, B</xref>), whereas wider than long, posterior margin without distinct outgrowth in <italic><tp:taxon-name><tp:taxon-name-part taxon-name-part-type="genus" reg="Zhezhoulinyphia">Z.</tp:taxon-name-part><tp:taxon-name-part taxon-name-part-type="species" reg="caperata">caperata</tp:taxon-name-part></tp:taxon-name></italic> sp. nov. (Figs <xref ref-type="fig" rid="F7">7A–D</xref>, <xref ref-type="fig" rid="F9">9A–D</xref>, <xref ref-type="fig" rid="F10">10A–C</xref>). Parmula with seven to twelve transverse wrinkles in new species (Figs <xref ref-type="fig" rid="F1">1A–C</xref>, <xref ref-type="fig" rid="F2">2A, B</xref>), whereas there are three in <italic><tp:taxon-name><tp:taxon-name-part taxon-name-part-type="genus" reg="Zhezhoulinyphia">Z.</tp:taxon-name-part><tp:taxon-name-part taxon-name-part-type="species" reg="caperata">caperata</tp:taxon-name-part></tp:taxon-name></italic> sp. nov. (Figs <xref ref-type="fig" rid="F7">7A–D</xref>, <xref ref-type="fig" rid="F9">9A–D</xref>, <xref ref-type="fig" rid="F10">10A–C</xref>).</p></tp:treatment-sec><tp:treatment-sec sec-type="description" id="SECID0EQ2AE"><title>Description.</title><p>Male (holotype): Total length: 4.24. Carapace 1.80 long, 1.43 wide, yellow, cephalic lobe 0.91 long, fovea, cervical and radial grooves distinct (Fig. <xref ref-type="fig" rid="F8">8A, B</xref>); Clypeus 0.59 high (Fig. <xref ref-type="fig" rid="F8">8B</xref>). Sternum longer than wide, brown, with spine-like hairs; labium wider than long; maxillae long, distal end broader with hairs (Fig. <xref ref-type="fig" rid="F8">8C</xref>). Chelicerae with three promarginal and three retromarginal teeth. <abbrev xmlns:xlink="http://www.w3.org/1999/xlink" xlink:title="anterior eyes row" id="ABBRID0EC3AE" xlink:type="simple">AER</abbrev> recurved, <abbrev xmlns:xlink="http://www.w3.org/1999/xlink" xlink:title="posterior eyes row" id="ABBRID0EG3AE" xlink:type="simple">PER</abbrev> straight, slightly wider. Eye sizes and interdistances: <abbrev xmlns:xlink="http://www.w3.org/1999/xlink" xlink:title="anterior median eyes" id="ABBRID0EK3AE" xlink:type="simple">AME</abbrev>, 0.07; <abbrev xmlns:xlink="http://www.w3.org/1999/xlink" xlink:title="anterior lateral eyes" id="ABBRID0EO3AE" xlink:type="simple">ALE</abbrev>, 0.10; <abbrev xmlns:xlink="http://www.w3.org/1999/xlink" xlink:title="posterior median eyes" id="ABBRID0ES3AE" xlink:type="simple">PME</abbrev>, 0.11; <abbrev xmlns:xlink="http://www.w3.org/1999/xlink" xlink:title="posterior lateral eyes" id="ABBRID0EW3AE" xlink:type="simple">PLE</abbrev>, 0.09; <abbrev xmlns:xlink="http://www.w3.org/1999/xlink" xlink:title="anterior median eyes" id="ABBRID0E13AE" xlink:type="simple">AME</abbrev>-<abbrev xmlns:xlink="http://www.w3.org/1999/xlink" xlink:title="anterior median eyes" id="ABBRID0E53AE" xlink:type="simple">AME</abbrev>, 0.07; <abbrev xmlns:xlink="http://www.w3.org/1999/xlink" xlink:title="posterior median eyes" id="ABBRID0EC4AE" xlink:type="simple">PME</abbrev>-<abbrev xmlns:xlink="http://www.w3.org/1999/xlink" xlink:title="posterior median eyes" id="ABBRID0EG4AE" xlink:type="simple">PME</abbrev>, 0.08; <abbrev xmlns:xlink="http://www.w3.org/1999/xlink" xlink:title="anterior median eyes" id="ABBRID0EK4AE" xlink:type="simple">AME</abbrev>-<abbrev xmlns:xlink="http://www.w3.org/1999/xlink" xlink:title="anterior lateral eyes" id="ABBRID0EO4AE" xlink:type="simple">ALE</abbrev>, 0.14; <abbrev xmlns:xlink="http://www.w3.org/1999/xlink" xlink:title="posterior median eyes" id="ABBRID0ES4AE" xlink:type="simple">PME</abbrev>-<abbrev xmlns:xlink="http://www.w3.org/1999/xlink" xlink:title="posterior lateral eyes" id="ABBRID0EW4AE" xlink:type="simple">PLE</abbrev>, 0.15; <abbrev xmlns:xlink="http://www.w3.org/1999/xlink" xlink:title="anterior median eyes" id="ABBRID0E14AE" xlink:type="simple">AME</abbrev>-<abbrev xmlns:xlink="http://www.w3.org/1999/xlink" xlink:title="posterior median eyes" id="ABBRID0E54AE" xlink:type="simple">PME</abbrev>, 0.16; <abbrev xmlns:xlink="http://www.w3.org/1999/xlink" xlink:title="anterior lateral eyes" id="ABBRID0EC5AE" xlink:type="simple">ALE</abbrev>-<abbrev xmlns:xlink="http://www.w3.org/1999/xlink" xlink:title="anterior lateral eyes" id="ABBRID0EG5AE" xlink:type="simple">ALE</abbrev>, 0.55; <abbrev xmlns:xlink="http://www.w3.org/1999/xlink" xlink:title="posterior lateral eyes" id="ABBRID0EK5AE" xlink:type="simple">PLE</abbrev>-<abbrev xmlns:xlink="http://www.w3.org/1999/xlink" xlink:title="posterior lateral eyes" id="ABBRID0EO5AE" xlink:type="simple">PLE</abbrev>, 0.59; <abbrev xmlns:xlink="http://www.w3.org/1999/xlink" xlink:title="anterior lateral eyes" id="ABBRID0ES5AE" xlink:type="simple">ALE</abbrev>-<abbrev xmlns:xlink="http://www.w3.org/1999/xlink" xlink:title="posterior lateral eyes" id="ABBRID0EW5AE" xlink:type="simple">PLE</abbrev>, 0.02. Length of legs: I, 12.63 (3.38, 3.88, 3.77, 1.60); II, 11.04 (3.16, 3.33, 3.23, 1.32); III, 7.21 (2.16, 2.16, 2.05, 0.84); IV, 8.93 (2.59, 2.63, 2.69, 1.02). Leg formula I–II–IV–III. TmI 1.25 and TmIV 0.74. Tibial dorsal spine formula: 2–2–2–2. Abdomen 2.44 long, 1.19 wide, cylindrical, grey, mid dorsally with a grey pattern and densely covered with white patches extending laterally, ventral side dark grey (Fig. <xref ref-type="fig" rid="F8">8A–C</xref>). Palp (Figs <xref ref-type="fig" rid="F4">4A–D</xref>, <xref ref-type="fig" rid="F5">5A–G</xref>, <xref ref-type="fig" rid="F6">6A, B</xref>); femur almost equal to collective length of patella and cymbium, distally expanded, dorsally with a row of fine spine like hairs (Fig. <xref ref-type="fig" rid="F5">5A, B</xref>); patella shorter than tibia, dorsally with a long spine (Fig. <xref ref-type="fig" rid="F5">5A, B</xref>, <xref ref-type="fig" rid="F6">6A, B</xref>); tibia conic, with three retrolateral <!--PageBreak --><!--PageBreak --><!--PageBreak -->and a dorsal trichobothria, dorsally with a long spine (Figs <xref ref-type="fig" rid="F4">4A, B</xref>, <xref ref-type="fig" rid="F5">5G</xref>, <xref ref-type="fig" rid="F6">6A, B</xref>); cymbium conical, flask shaped, with a cymbial retrolateral lobe protruding upward (Figs <xref ref-type="fig" rid="F4">4B</xref>, <xref ref-type="fig" rid="F5">5B, G</xref>, <xref ref-type="fig" rid="F6">6B</xref>); paracymbium sclerotized, simple, distal arm longer than wide, tip pendulum-shaped (Figs <xref ref-type="fig" rid="F4">4B</xref>, <xref ref-type="fig" rid="F5">5F</xref>); distal suprategular apophysis proximally broad with teeth, distal part strongly curved into inverse U-shaped, and almost touches distal margin of paracymbium. Embolic division: dorsal lobe of embolic plate long, sclerotized, overlapping cymbium (Figs <xref ref-type="fig" rid="F4">4A</xref>, <xref ref-type="fig" rid="F5">5C–E</xref>, <xref ref-type="fig" rid="F6">6A</xref>); radix long, distal margin semicircular with teeth (Figs <xref ref-type="fig" rid="F4">4A, B</xref>, <xref ref-type="fig" rid="F5">5C–E</xref>, <xref ref-type="fig" rid="F6">6A, B</xref>); radical apophysis sclerotized, with blunt end (Figs <xref ref-type="fig" rid="F4">4A, B</xref>, <xref ref-type="fig" rid="F5">5C–E</xref>, <xref ref-type="fig" rid="F6">6A, B</xref>); embolic membrane and embolus arise from the dorsal margin of semicircular part (Figs <xref ref-type="fig" rid="F4">4A, B</xref>, <xref ref-type="fig" rid="F5">5C–E</xref>, <xref ref-type="fig" rid="F6">6A, B</xref>); embolus sclerotized, long, curved and almost touches serrated margin of radix (Figs <xref ref-type="fig" rid="F4">4A</xref>, <xref ref-type="fig" rid="F5">5C–E</xref>, <xref ref-type="fig" rid="F6">6A</xref>).</p><fig id="F4" position="float" orientation="portrait"><label>Figure 4.</label><caption><p><italic><tp:taxon-name><tp:taxon-name-part taxon-name-part-type="genus" reg="Zhezhoulinyphia">Zhezhoulinyphia</tp:taxon-name-part><tp:taxon-name-part taxon-name-part-type="species" reg="denticulata">denticulata</tp:taxon-name-part></tp:taxon-name></italic> sp. nov., male holotype, left palp <bold>A</bold> prolateral view <bold>B</bold> retrolateral view <bold>C</bold> dorsal view <bold>D</bold> ventral view. Scale bars: 0.3 mm (<bold>A–D</bold>).</p></caption><graphic xmlns:xlink="http://www.w3.org/1999/xlink" xlink:href="zookeys-862-043-g004.jpg" position="float" orientation="portrait" xlink:type="simple" id="oo_315570.jpg"/></fig><fig id="F5" position="float" orientation="portrait"><label>Figure 5.</label><caption><p><italic><tp:taxon-name><tp:taxon-name-part taxon-name-part-type="genus" reg="Zhezhoulinyphia">Zhezhoulinyphia</tp:taxon-name-part><tp:taxon-name-part taxon-name-part-type="species" reg="denticulata">denticulata</tp:taxon-name-part></tp:taxon-name></italic> sp. nov. <bold>A, B</bold> male holotype, left palp (Tang-05-02) <bold>C–G</bold> one of paratype male, left palp (00-QD).</p></caption><graphic xmlns:xlink="http://www.w3.org/1999/xlink" xlink:href="zookeys-862-043-g005.jpg" position="float" orientation="portrait" xlink:type="simple" id="oo_315571.jpg"/></fig><fig id="F6" position="float" orientation="portrait"><label>Figure 6.</label><caption><p><italic><tp:taxon-name><tp:taxon-name-part taxon-name-part-type="genus" reg="Zhezhoulinyphia">Zhezhoulinyphia</tp:taxon-name-part><tp:taxon-name-part taxon-name-part-type="species" reg="denticulata">denticulata</tp:taxon-name-part></tp:taxon-name></italic> sp. nov., male holotype, left palp <bold>A</bold> prolateral view <bold>B</bold> retrolateral view. Scale bars: 0.3 mm (<bold>A–B</bold>).</p></caption><graphic xmlns:xlink="http://www.w3.org/1999/xlink" xlink:href="zookeys-862-043-g006.jpg" position="float" orientation="portrait" xlink:type="simple" id="oo_315572.jpg"/></fig><!--PageBreak --><!--PageBreak --><!--PageBreak --><!--PageBreak --><p>Female (one of paratype, Tang–05–02): Total length: 4.46. Carapace 1.67 long, 1.46 wide, yellow, cephalic region slightly elevated with spine like hairs, fovea, cervical and radial grooves distinct (Figs <xref ref-type="fig" rid="F8">8A</xref>, <xref ref-type="fig" rid="F11">11A</xref>). Clypeus 0.59 high. Sternum longer than wide, light orange, with spine-like hairs; labium wider than long; maxillae long, distal end broader with hairs (Figs <xref ref-type="fig" rid="F8">8B</xref>, <xref ref-type="fig" rid="F11">11B</xref>). Chelicerae with three promarginal and three retromarginal teeth. <abbrev xmlns:xlink="http://www.w3.org/1999/xlink" xlink:title="anterior eyes row" id="ABBRID0EJGAG" xlink:type="simple">AER</abbrev> recurved, <abbrev xmlns:xlink="http://www.w3.org/1999/xlink" xlink:title="posterior eyes row" id="ABBRID0ENGAG" xlink:type="simple">PER</abbrev> straight, slightly wider. Eye sizes and interdistances: <abbrev xmlns:xlink="http://www.w3.org/1999/xlink" xlink:title="anterior median eyes" id="ABBRID0ERGAG" xlink:type="simple">AME</abbrev>, 0.09; <abbrev xmlns:xlink="http://www.w3.org/1999/xlink" xlink:title="anterior lateral eyes" id="ABBRID0EVGAG" xlink:type="simple">ALE</abbrev>, 0.15; <abbrev xmlns:xlink="http://www.w3.org/1999/xlink" xlink:title="posterior median eyes" id="ABBRID0EZGAG" xlink:type="simple">PME</abbrev>, 0.12; <abbrev xmlns:xlink="http://www.w3.org/1999/xlink" xlink:title="posterior lateral eyes" id="ABBRID0E4GAG" xlink:type="simple">PLE</abbrev>, 0.12; <abbrev xmlns:xlink="http://www.w3.org/1999/xlink" xlink:title="anterior median eyes" id="ABBRID0EBHAG" xlink:type="simple">AME</abbrev>-<abbrev xmlns:xlink="http://www.w3.org/1999/xlink" xlink:title="anterior median eyes" id="ABBRID0EFHAG" xlink:type="simple">AME</abbrev>, 0.05; <abbrev xmlns:xlink="http://www.w3.org/1999/xlink" xlink:title="posterior median eyes" id="ABBRID0EJHAG" xlink:type="simple">PME</abbrev>-<abbrev xmlns:xlink="http://www.w3.org/1999/xlink" xlink:title="posterior median eyes" id="ABBRID0ENHAG" xlink:type="simple">PME</abbrev>, 0.08; <abbrev xmlns:xlink="http://www.w3.org/1999/xlink" xlink:title="anterior median eyes" id="ABBRID0ERHAG" xlink:type="simple">AME</abbrev>-<abbrev xmlns:xlink="http://www.w3.org/1999/xlink" xlink:title="anterior lateral eyes" id="ABBRID0EVHAG" xlink:type="simple">ALE</abbrev>, 0.07; <abbrev xmlns:xlink="http://www.w3.org/1999/xlink" xlink:title="posterior median eyes" id="ABBRID0EZHAG" xlink:type="simple">PME</abbrev>-<abbrev xmlns:xlink="http://www.w3.org/1999/xlink" xlink:title="posterior lateral eyes" id="ABBRID0E4HAG" xlink:type="simple">PLE</abbrev>, 0.12; <abbrev xmlns:xlink="http://www.w3.org/1999/xlink" xlink:title="anterior median eyes" id="ABBRID0EBIAG" xlink:type="simple">AME</abbrev>-<abbrev xmlns:xlink="http://www.w3.org/1999/xlink" xlink:title="posterior median eyes" id="ABBRID0EFIAG" xlink:type="simple">PME</abbrev>, 0.11; <abbrev xmlns:xlink="http://www.w3.org/1999/xlink" xlink:title="anterior lateral eyes" id="ABBRID0EJIAG" xlink:type="simple">ALE</abbrev>-<abbrev xmlns:xlink="http://www.w3.org/1999/xlink" xlink:title="anterior lateral eyes" id="ABBRID0ENIAG" xlink:type="simple">ALE</abbrev>, 0.59; <abbrev xmlns:xlink="http://www.w3.org/1999/xlink" xlink:title="posterior lateral eyes" id="ABBRID0ERIAG" xlink:type="simple">PLE</abbrev>-<abbrev xmlns:xlink="http://www.w3.org/1999/xlink" xlink:title="posterior lateral eyes" id="ABBRID0EVIAG" xlink:type="simple">PLE</abbrev>, 0.63; <abbrev xmlns:xlink="http://www.w3.org/1999/xlink" xlink:title="anterior lateral eyes" id="ABBRID0EZIAG" xlink:type="simple">ALE</abbrev>-<abbrev xmlns:xlink="http://www.w3.org/1999/xlink" xlink:title="posterior lateral eyes" id="ABBRID0E4IAG" xlink:type="simple">PLE</abbrev> contiguous. Length of legs: I, 9.67 (2.68, 3.09, 2.65, 1.25); II, 8.75 (2.59, 2.76, 2.35, 1.05); III, 6.31 (1.94, 2.01, 1.57, 0.79); IV, 7.37 (2.23, 2.24, 2.04, 0.86). Leg formula I–II–IV–III. Tm I, 0.92 and Tm IV, 0.53. Tibial dorsal spine formula: 2–2–2–2. Abdomen 2.79 long, 1.64 wide, oval, grey, mid dorsally with a grey pattern and densely covered with white patches extending laterally, ventral side brown (Figs <xref ref-type="fig" rid="F8">8A, B</xref>, <xref ref-type="fig" rid="F11">11A, B</xref>). Epigyne (Figs <xref ref-type="fig" rid="F7">7A–D</xref>, <xref ref-type="fig" rid="F9">9A–D</xref>, <xref ref-type="fig" rid="F10">10A, B</xref>): Anterior wall of epigyne (<abbrev xmlns:xlink="http://www.w3.org/1999/xlink" xlink:title="anterior wall of epigyne" id="ABBRID0EVJAG" xlink:type="simple">AE</abbrev>), longer than wide, posterior margin with a big outgrowth; copulatory openings present inside the atrium; parmula long, extending towards anterior margin first then folding backward, distal part with seven to twelve transverse wrinkles (Figs <xref ref-type="fig" rid="F7">7A–D</xref>, <xref ref-type="fig" rid="F9">9A–D</xref>, <xref ref-type="fig" rid="F10">10 A, B</xref>), distal tip with a socket posteriorly. Vulva: posterior median plate broad, cordiform; copulatory ducts long, arch-shaped; spermathecae U-shaped or L-shaped, present mesally on the posterior median plate; fertilization ducts long and extending mesally (Fig. <xref ref-type="fig" rid="F7">7D</xref>).</p><fig id="F7" position="float" orientation="portrait"><label>Figure 7.</label><caption><p><italic><tp:taxon-name><tp:taxon-name-part taxon-name-part-type="genus" reg="Zhezhoulinyphia">Zhezhoulinyphia</tp:taxon-name-part><tp:taxon-name-part taxon-name-part-type="species" reg="denticulata">denticulata</tp:taxon-name-part></tp:taxon-name></italic> sp. nov., female (one of paratype, Tang–05–02) <bold>A</bold> epigyne, ventral view (before dissected from the body) <bold>B</bold> ditto, lateral view <bold>C</bold> ditto, ventral view (after dissected from the body) <bold>D</bold> Vulva, dorsal view. Scale bars: 0.2 mm (<bold>A–D</bold>).</p></caption><graphic xmlns:xlink="http://www.w3.org/1999/xlink" xlink:href="zookeys-862-043-g007.jpg" position="float" orientation="portrait" xlink:type="simple" id="oo_315573.jpg"/></fig><fig id="F8" position="float" orientation="portrait"><label>Figure 8.</label><caption><p><italic><tp:taxon-name><tp:taxon-name-part taxon-name-part-type="genus" reg="Zhezhoulinyphia">Zhezhoulinyphia</tp:taxon-name-part><tp:taxon-name-part taxon-name-part-type="species" reg="denticulata">denticulata</tp:taxon-name-part></tp:taxon-name></italic> sp. nov., habitus of male holotype (<bold>A–C</bold>) and female, (one of paratypes, Tang–05–02; <bold>D–E</bold>) <bold>A, D</bold> Dorsal view <bold>B</bold> Lateral view <bold>C, E</bold> Ventral view. Scale bars: 1 mm (<bold>A–D</bold>).</p></caption><graphic xmlns:xlink="http://www.w3.org/1999/xlink" xlink:href="zookeys-862-043-g008.jpg" position="float" orientation="portrait" xlink:type="simple" id="oo_315574.jpg"/></fig><fig id="F9" position="float" orientation="portrait"><label>Figure 9.</label><caption><p><italic><tp:taxon-name><tp:taxon-name-part taxon-name-part-type="genus" reg="Zhezhoulinyphia">Zhezhoulinyphia</tp:taxon-name-part><tp:taxon-name-part taxon-name-part-type="species" reg="denticulata">denticulata</tp:taxon-name-part></tp:taxon-name></italic> sp. nov., female (one of paratype, Tang–05–08) <bold>A</bold> epigyne, ventral view (before dissected from the body) <bold>B</bold> ditto, lateral view <bold>C</bold> ditto, ventral view (after dissected from the body) <bold>D</bold> vulva, dorsal view. Scale bars: 0.1 mm (<bold>A–D</bold>).</p></caption><graphic xmlns:xlink="http://www.w3.org/1999/xlink" xlink:href="zookeys-862-043-g009.jpg" position="float" orientation="portrait" xlink:type="simple" id="oo_315575.jpg"/></fig><fig id="F10" position="float" orientation="portrait"><label>Figure 10.</label><caption><p><italic><tp:taxon-name><tp:taxon-name-part taxon-name-part-type="genus" reg="Zhezhoulinyphia">Zhezhoulinyphia</tp:taxon-name-part><tp:taxon-name-part taxon-name-part-type="species" reg="denticulata">denticulata</tp:taxon-name-part></tp:taxon-name></italic> sp. nov., female (one of paratype, Tang–05–08) <bold>A</bold> epigyne, ventral view <bold>B</bold> ditto, lateral view <bold>C</bold> vulva, dorsal view. Scale bars: 0.1 mm (<bold>A–D</bold>).</p></caption><graphic xmlns:xlink="http://www.w3.org/1999/xlink" xlink:href="zookeys-862-043-g010.jpg" position="float" orientation="portrait" xlink:type="simple" id="oo_315576.jpg"/></fig><fig id="F11" position="float" orientation="portrait"><label>Figure 11.</label><caption><p><italic><tp:taxon-name><tp:taxon-name-part taxon-name-part-type="genus" reg="Zhezhoulinyphia">Zhezhoulinyphia</tp:taxon-name-part><tp:taxon-name-part taxon-name-part-type="species" reg="denticulata">denticulata</tp:taxon-name-part></tp:taxon-name></italic> sp. nov., habitus of female (one of paratypes, Tang–05–08) <bold>A</bold> dorsal view <bold>B</bold> ventral view. Scale bars: 1 mm (<bold>A–D</bold>).</p></caption><graphic xmlns:xlink="http://www.w3.org/1999/xlink" xlink:href="zookeys-862-043-g011.jpg" position="float" orientation="portrait" xlink:type="simple" id="oo_315577.jpg"/></fig></tp:treatment-sec><tp:treatment-sec sec-type="distribution" id="SECID0EPPAG"><title>Distribution.</title><p>China (Yunnan) (Fig. <xref ref-type="fig" rid="F12">12</xref>).</p><fig id="F12" position="float" orientation="portrait"><label>Figure 12.</label><caption><p>Distribution of <italic><tp:taxon-name><tp:taxon-name-part taxon-name-part-type="genus" reg="Zhezhoulinyphia">Zhezhoulinyphia</tp:taxon-name-part><tp:taxon-name-part taxon-name-part-type="species" reg="caperata">caperata</tp:taxon-name-part></tp:taxon-name></italic> sp. nov. (triangle) <italic><tp:taxon-name><tp:taxon-name-part taxon-name-part-type="genus" reg="Zhezhoulinyphia">Zhezhoulinyphia</tp:taxon-name-part><tp:taxon-name-part taxon-name-part-type="species" reg="denticulata">denticulata</tp:taxon-name-part></tp:taxon-name></italic> sp. nov. (cross).</p></caption><graphic xmlns:xlink="http://www.w3.org/1999/xlink" xlink:href="zookeys-862-043-g012.jpg" position="float" orientation="portrait" xlink:type="simple" id="oo_315578.jpg"/></fig><!--PageBreak --></tp:treatment-sec><tp:treatment-sec><!--Section generated to contain objects referenced in tp:taxon-treatment.--><fig id="F1" position="float" orientation="portrait"><label>Figure 1.</label><caption><p><italic><tp:taxon-name><tp:taxon-name-part taxon-name-part-type="genus" reg="Zhezhoulinyphia">Zhezhoulinyphia</tp:taxon-name-part><tp:taxon-name-part taxon-name-part-type="species" reg="caperata">caperata</tp:taxon-name-part></tp:taxon-name></italic> sp. nov., female holotype <bold>A</bold> epigyne, ventral view (before dissected from the body) <bold>B</bold> ditto, lateral view <bold>C</bold> ditto, ventral view (after dissected from the body) <bold>D</bold> vulva, dorsal view. Scale bars: 0.2 mm (<bold>A–D</bold>).</p></caption><graphic xmlns:xlink="http://www.w3.org/1999/xlink" xlink:href="zookeys-862-043-g001.jpg" position="float" orientation="portrait" xlink:type="simple" id="oo_315567.jpg"/></fig><fig id="F2" position="float" orientation="portrait"><label>Figure 2.</label><caption><p><italic><tp:taxon-name><tp:taxon-name-part taxon-name-part-type="genus" reg="Zhezhoulinyphia">Zhezhoulinyphia</tp:taxon-name-part><tp:taxon-name-part taxon-name-part-type="species" reg="caperata">caperata</tp:taxon-name-part></tp:taxon-name></italic> sp. nov., female holotype <bold>A</bold> epigyne, ventral view <bold>B</bold> ditto, lateral view <bold>C</bold> vulva, dorsal view. Scale bars: 0.2 mm (<bold>A–C</bold>).</p></caption><graphic xmlns:xlink="http://www.w3.org/1999/xlink" xlink:href="zookeys-862-043-g002.jpg" position="float" orientation="portrait" xlink:type="simple" id="oo_315568.jpg"/></fig></tp:treatment-sec></tp:taxon-treatment>
