# Supplementary material for: Zhezhoulinyphia gen. nov. (Araneae, Linyphiidae) from Yunnan, China
Source: Zookeys. 2019 Jul 9;862:43–60. doi: 10.3897/zookeys.862.31406 (PMC6635383; doi:10.3897/zookeys.862.31406)
Supplement: XML Treatment for Zhezhoulinyphia yadongensis [file zookeys.862.31406-treatment4.xml]

<!DOCTYPE tp:taxon-treatment
  PUBLIC "-//TaxonX//DTD Taxonomic Treatment Publishing DTD v0 20100105//EN" "tax-treatment-NSO.dtd">
<tp:taxon-treatment xmlns:tp="http://www.plazi.org/taxpub"><tp:treatment-meta><kwd-group><label>Taxon classification</label><kwd><named-content xmlns:xlink="http://www.w3.org/1999/xlink" content-type="kingdom">Animalia</named-content></kwd><kwd><named-content xmlns:xlink="http://www.w3.org/1999/xlink" content-type="order">Araneae</named-content></kwd><kwd><named-content xmlns:xlink="http://www.w3.org/1999/xlink" content-type="family">Linyphiidae</named-content></kwd></kwd-group><mixed-citation publication-type="journal"><person-group><name><surname>Irfan</surname><given-names>Muhammad</given-names></name><name><surname>Zhou</surname><given-names>Gu-chun</given-names></name><name><surname>Peng</surname><given-names>Xian-jin</given-names></name></person-group><article-title><italic><tp:taxon-name><tp:taxon-name-part taxon-name-part-type="genus" reg="Zhezhoulinyphia">Zhezhoulinyphia</tp:taxon-name-part></tp:taxon-name></italic> gen. nov. (<tp:taxon-name><tp:taxon-name-part taxon-name-part-type="order">Araneae</tp:taxon-name-part></tp:taxon-name>, <tp:taxon-name><tp:taxon-name-part taxon-name-part-type="family">Linyphiidae</tp:taxon-name-part></tp:taxon-name>) from Yunnan, China</article-title><source>Zookeys</source><day>09</day><month>7</month><year>2019</year><volume>862</volume><fpage>43</fpage><lpage>60</lpage><pub-id pub-id-type="doi">10.3897/zookeys.862.31406</pub-id></mixed-citation></tp:treatment-meta><tp:nomenclature><tp:taxon-name>
              <tp:taxon-name-part taxon-name-part-type="genus" reg="Zhezhoulinyphia">Zhezhoulinyphia</tp:taxon-name-part>
              <tp:taxon-name-part taxon-name-part-type="species" reg="yadongensis">yadongensis</tp:taxon-name-part>
            </tp:taxon-name><tp:taxon-authority>(Hu &amp; Li, 1987)</tp:taxon-authority><tp:taxon-status xmlns:xlink="http://www.w3.org/1999/xlink" xlink:type="simple">comb. nov.</tp:taxon-status><tp:nomenclature-citation-list><tp:nomenclature-citation><tp:taxon-name>
                  <tp:taxon-name-part taxon-name-part-type="genus" reg="Centromerus">Centromerus</tp:taxon-name-part>
                  <tp:taxon-name-part taxon-name-part-type="species" reg="yadongensis">yadongensis</tp:taxon-name-part>
                </tp:taxon-name><comment>Hu &amp; Li, 1987: 343, fig, 21.1–4 (Df); <xref ref-type="bibr" rid="B4">Hu 2001</xref>: 494, fig. 328.1–3 (f).</comment></tp:nomenclature-citation></tp:nomenclature-citation-list></tp:nomenclature><tp:treatment-sec sec-type="remarks" id="SECID0ETSAG"><title>Remarks.</title><p>The epigyne of <italic><tp:taxon-name><tp:taxon-name-part taxon-name-part-type="genus" reg="Centromerus">Centromerus</tp:taxon-name-part><tp:taxon-name-part taxon-name-part-type="species" reg="yadongensis">yadongensis</tp:taxon-name-part></tp:taxon-name></italic> Hu &amp; Li, 1987 shares the similar characters to the genus <italic><tp:taxon-name><tp:taxon-name-part taxon-name-part-type="genus" reg="Zhezhoulinyphia">Zhezhoulinyphia</tp:taxon-name-part></tp:taxon-name></italic> gen. nov. such as: parmula extending towards the anterior margin first then folding backward, the distal part with transverse wrinkles, whereas it can be distinguished from <italic><tp:taxon-name><tp:taxon-name-part taxon-name-part-type="genus" reg="Zhezhoulinyphia">Zhezhoulinyphia</tp:taxon-name-part><tp:taxon-name-part taxon-name-part-type="species" reg="caperata">caperata</tp:taxon-name-part></tp:taxon-name></italic> sp. nov. and <italic><tp:taxon-name><tp:taxon-name-part taxon-name-part-type="genus" reg="Zhezhoulinyphia">Z.</tp:taxon-name-part><tp:taxon-name-part taxon-name-part-type="species" reg="denticulata">denticulata</tp:taxon-name-part></tp:taxon-name></italic> sp. nov. by the number of the wrinkles in the parmula and the position of spermathecae (Figs <xref ref-type="fig" rid="F1">1</xref>, <xref ref-type="fig" rid="F2">2</xref>, <xref ref-type="fig" rid="F7">7</xref>, <xref ref-type="fig" rid="F9">9</xref>, <xref ref-type="fig" rid="F10">10</xref>; <xref ref-type="bibr" rid="B4">Hu 2001</xref>, figs 8–328). Based on the above-mentioned characters <italic><tp:taxon-name><tp:taxon-name-part taxon-name-part-type="genus" reg="Centromerus">Centromerus</tp:taxon-name-part><tp:taxon-name-part taxon-name-part-type="species" reg="yadongensis">yadongensis</tp:taxon-name-part></tp:taxon-name></italic> Hu &amp; Li, 1987 is transferred to the genus <italic><tp:taxon-name><tp:taxon-name-part taxon-name-part-type="genus" reg="Zhezhoulinyphia">Zhezhoulinyphia</tp:taxon-name-part></tp:taxon-name></italic> as <italic><tp:taxon-name><tp:taxon-name-part taxon-name-part-type="genus" reg="Zhezhoulinyphia">Z.</tp:taxon-name-part><tp:taxon-name-part taxon-name-part-type="species" reg="yadongensis">yadongensis</tp:taxon-name-part></tp:taxon-name></italic> com. nov. (Hu &amp; Li, 1987).</p></tp:treatment-sec><tp:treatment-sec sec-type="distribution" id="SECID0EWVAG"><title>Distribution.</title><p>China (Tibet) (<xref ref-type="bibr" rid="B15">WSC 2019</xref>).</p><!--PageBreak --></tp:treatment-sec><tp:treatment-sec><!--Section generated to contain objects referenced in tp:taxon-treatment.--><fig id="F1" position="float" orientation="portrait"><label>Figure 1.</label><caption><p><italic><tp:taxon-name><tp:taxon-name-part taxon-name-part-type="genus" reg="Zhezhoulinyphia">Zhezhoulinyphia</tp:taxon-name-part><tp:taxon-name-part taxon-name-part-type="species" reg="caperata">caperata</tp:taxon-name-part></tp:taxon-name></italic> sp. nov., female holotype <bold>A</bold> epigyne, ventral view (before dissected from the body) <bold>B</bold> ditto, lateral view <bold>C</bold> ditto, ventral view (after dissected from the body) <bold>D</bold> vulva, dorsal view. Scale bars: 0.2 mm (<bold>A–D</bold>).</p></caption><graphic xmlns:xlink="http://www.w3.org/1999/xlink" xlink:href="zookeys-862-043-g001.jpg" position="float" orientation="portrait" xlink:type="simple" id="oo_315567.jpg"/></fig><fig id="F2" position="float" orientation="portrait"><label>Figure 2.</label><caption><p><italic><tp:taxon-name><tp:taxon-name-part taxon-name-part-type="genus" reg="Zhezhoulinyphia">Zhezhoulinyphia</tp:taxon-name-part><tp:taxon-name-part taxon-name-part-type="species" reg="caperata">caperata</tp:taxon-name-part></tp:taxon-name></italic> sp. nov., female holotype <bold>A</bold> epigyne, ventral view <bold>B</bold> ditto, lateral view <bold>C</bold> vulva, dorsal view. Scale bars: 0.2 mm (<bold>A–C</bold>).</p></caption><graphic xmlns:xlink="http://www.w3.org/1999/xlink" xlink:href="zookeys-862-043-g002.jpg" position="float" orientation="portrait" xlink:type="simple" id="oo_315568.jpg"/></fig><fig id="F7" position="float" orientation="portrait"><label>Figure 7.</label><caption><p><italic><tp:taxon-name><tp:taxon-name-part taxon-name-part-type="genus" reg="Zhezhoulinyphia">Zhezhoulinyphia</tp:taxon-name-part><tp:taxon-name-part taxon-name-part-type="species" reg="denticulata">denticulata</tp:taxon-name-part></tp:taxon-name></italic> sp. nov., female (one of paratype, Tang–05–02) <bold>A</bold> epigyne, ventral view (before dissected from the body) <bold>B</bold> ditto, lateral view <bold>C</bold> ditto, ventral view (after dissected from the body) <bold>D</bold> Vulva, dorsal view. Scale bars: 0.2 mm (<bold>A–D</bold>).</p></caption><graphic xmlns:xlink="http://www.w3.org/1999/xlink" xlink:href="zookeys-862-043-g007.jpg" position="float" orientation="portrait" xlink:type="simple" id="oo_315573.jpg"/></fig><fig id="F9" position="float" orientation="portrait"><label>Figure 9.</label><caption><p><italic><tp:taxon-name><tp:taxon-name-part taxon-name-part-type="genus" reg="Zhezhoulinyphia">Zhezhoulinyphia</tp:taxon-name-part><tp:taxon-name-part taxon-name-part-type="species" reg="denticulata">denticulata</tp:taxon-name-part></tp:taxon-name></italic> sp. nov., female (one of paratype, Tang–05–08) <bold>A</bold> epigyne, ventral view (before dissected from the body) <bold>B</bold> ditto, lateral view <bold>C</bold> ditto, ventral view (after dissected from the body) <bold>D</bold> vulva, dorsal view. Scale bars: 0.1 mm (<bold>A–D</bold>).</p></caption><graphic xmlns:xlink="http://www.w3.org/1999/xlink" xlink:href="zookeys-862-043-g009.jpg" position="float" orientation="portrait" xlink:type="simple" id="oo_315575.jpg"/></fig><fig id="F10" position="float" orientation="portrait"><label>Figure 10.</label><caption><p><italic><tp:taxon-name><tp:taxon-name-part taxon-name-part-type="genus" reg="Zhezhoulinyphia">Zhezhoulinyphia</tp:taxon-name-part><tp:taxon-name-part taxon-name-part-type="species" reg="denticulata">denticulata</tp:taxon-name-part></tp:taxon-name></italic> sp. nov., female (one of paratype, Tang–05–08) <bold>A</bold> epigyne, ventral view <bold>B</bold> ditto, lateral view <bold>C</bold> vulva, dorsal view. Scale bars: 0.1 mm (<bold>A–D</bold>).</p></caption><graphic xmlns:xlink="http://www.w3.org/1999/xlink" xlink:href="zookeys-862-043-g010.jpg" position="float" orientation="portrait" xlink:type="simple" id="oo_315576.jpg"/></fig></tp:treatment-sec><ref-list><ref id="B4"><mixed-citation xmlns:xlink="http://www.w3.org/1999/xlink" xlink:type="simple"><person-group><name name-style="western"><surname>Hu</surname><given-names>JL</given-names></name></person-group> (<year>2001</year>) <source>Spiders in Qinghai-Tibet Plateau of China.</source><publisher-name>Henan Science and Technology Publishing House</publisher-name>, <publisher-loc>Henan</publisher-loc>, <size units="page">658 pp</size>.</mixed-citation></ref><ref id="B15"><mixed-citation xmlns:xlink="http://www.w3.org/1999/xlink" xlink:type="simple"><institution xlink:type="simple">World Spider Catalog</institution> (<year>2019</year>) <source>World Spider Catalog Natural History Museum Bern</source>. Version 19.5. <ext-link xlink:type="simple" ext-link-type="uri" xlink:href="https://wsc.nmbe.ch">https://wsc.nmbe.ch</ext-link><date-in-citation content-type="access-date">[accessed on 2019-05-01]</date-in-citation>.</mixed-citation></ref></ref-list></tp:taxon-treatment>
